# Supplementary material for: Gut Microbial Signatures in Pediatric Crohn’s Disease Vary According to Disease Activity Measures and Are Influenced by Proxies of Gastrointestinal Transit Time: An ImageKids Study
Source: Inflamm Bowel Dis. 2024 Oct 17;31(6):1616–29. doi: 10.1093/ibd/izae199 (PMC12166297; doi:10.1093/ibd/izae199)
Supplement: izae199_suppl_Supplementary_Material [file izae199_suppl_supplementary_material.zip]

Archive with 8 entries (8 files):
- izae199_suppl_Supplementary_Figures_4.tiff
- izae199_suppl_Supplementary_Figures_5.tiff
- izae199_suppl_Supplementary_Figures_6.tiff
- izae199_suppl_Supplementary_Figures_7.tiff
- izae199_suppl_Supplementary_Tables_1-6.docx
- izae199_suppl_Supplementary_Figures_1.tiff
- izae199_suppl_Supplementary_Figures_2.tiff
- izae199_suppl_Supplementary_Figures_3.tiff
